# Supplementary material for: Thiamine and Biotin: Relevance in the Production of Volatile and Non-Volatile Compounds during Saccharomyces cerevisiae Alcoholic Fermentation in Synthetic Grape Must
Source: Foods. 2023 Feb 24;12(5):972. doi: 10.3390/foods12050972 (PMC10000645; doi:10.3390/foods12050972)
Supplement: Supplementary file 1 [file foods-12-00972-s001.zip]

Archive with 1 entries (1 files):
- foods-2190344-supplementary.pdf
